# Supplementary material for: Computational Analysis of Therapeutic Neuroadaptation to Chronic Antidepressant in a Model of the Monoaminergic Neurotransmitter and Stress Hormone Systems
Source: Front Pharmacol. 2019 Oct 25;10:1215. doi: 10.3389/fphar.2019.01215 (PMC6823241; doi:10.3389/fphar.2019.01215)
Supplement: Supplementary file 3 [file Table_1.xlsx]

## Sheet: InputOutput
	SSRI	Nomifensine	Reboxetine	Trazodone	Asenapine	Aripiprazole	Bupropion	Quetiapine	Pramipexole	GBR-12935	Clozapine	Ketamine	Reserpine	Venlafaxine	Desipramine	CP-96345	Gepirone	RU-28362	Org-34850	Oxytocin	Dexamethasone	WAY-100635	Monoamine Oxidase Inhibitor	M-617	CRF1 receptor antagonist	Haloperidol	Olanzapine	Clonidine	Yohimbine	DR lesion	LC lesion	VTA lesion	Stress	Adrenalectomy	ACTH exogenous	CRF exogenous	PVN lesion	AM lesion	hipp lesion	PFC lesion	bias	DR	LC	VTA	AM	PFC	hipp	PVN	PG
No Drug																																									1	5	5	5	5	5	5	5	5
SSRI	1																																								1	4	4	4	4	5		6
Nomifensine		1																																							1	6	4	4
Reboxetine			1																																						1	5	4	4	4
Trazodone				1																																					1	4	6	5
Asenapine					1																																				1	4	5	5
Aripiprazole						1																																			1	6	5	5
Bupropion							1																																		1	6	4	4
Quetiapine								1																																	1	4	6	6
Pramipexole									1																																1	5	4	4
GBR-12909										1																															1	5	5	4
Clozapine											1																														1	4	6	6		6
Ketamine												1																													1	5	6	5		6
Reserpine													1																												1	6	5
Venlafaxine														1																											1	4	4			6
Desipramine															1																										1	4	4			5
CP-96345																1																									1	6	5	6
Gepirone																	1																								1	3
RU-28362																		1																							1
Org-34850																			1																						1
Oxytocin																				1																					1
Dexamethasone																					1																				1							4	4
WAY-100635																						1																			1
Monoamine Oxidase Inhibitor																							1																		1	4	4	5
M-617																								1																	1	4	4		6			6
CRF1 receptor antagonist																									1																1
Haloperidol																										1															1
Olanzapine																											1														1
Clonidine																												1													1		4
Yohimbine																													1												1
DR lesion																														1											1		6	6
LC lesion																															1										1	5		6
VTA lesion																																1									1	4	6
Stress																																	1								1	6	6	6	6	4	6	7	7
Adrenalectomy																																		1							1							6	6
ACTH exogenous																																			1						1
CRF exogenous																																				1					1
PVN lesion																																					1				1							3
Amy lesion																																						1			1				3
Hipp lesion																																							1		1						3
PFC lesion																																								1	1					3
PVN lesion/Stress																																	1				1				1							3
Amy lesion/Stress																																	1					1			1				3
Hipp lesion/Stress																																	1						1		1						3
PFC lesion/Stress																																	1							1	1					3
Dexamethasone/CRF/Stress																					1												1			1					1
CRF1 Receptor antagonist/Stress																									1								1								1
Org-34850/Stress																			1														1								1
Oxytocin/Stress																				1													1								1				4
Adrenalectomy/Stress																																	1	1							1
Reboxetine/Stress			1																														1								1				6
CP-96345/Stress																1																	1								1
Yohimbine/Stress																													1				1								1
Gepirone/Stress																	1																1								1
SSRI/Stress	1																																1								1
Dexamethasone/CRF																					1															1					1
Adrenalectomy/Dexamethasone																					1													1							1
PVN lesion/Gepirone																	1																				1				1
WAY-100635/Gepirone																	1					1																			1	5
Gepirone/Dexamethasone																	1				1																				1
Bupropion/Haloperidol							1																			1															1			5
Reserpine/Bupropion							1						1																												1		5
SSRI/WAY-100635	1																					1																			1	5
SSRI/Bupropion	1						1																																		1	6	4
SSRI/Aripiprazole	1					1																																			1	5	4	5
SSRI/Quetiapine	1							1																																	1	4	6
[truncated: 15 more columns]
